# Supplementary material for: Two weeks of twice-daily prism adaptation treatment does not improve posture or gait in Parkinson’s disease: a double-blind randomized controlled trial
Source: Trials. 2021 Nov 25;22:846. doi: 10.1186/s13063-021-05832-2 (PMC8620921; doi:10.1186/s13063-021-05832-2)
Supplement: Supplementary file 1 — Additional file 1:. Full study data. Tab S1: Patient Centred Outcome Questionnaire for Parkinson’s Disease. Tab S2: Primary outcomes (Berg Balance Scale, Limits of Stability test, Sensory Organization test, Motor Control test). Tab S3: Secondary outcomes, physiotherapy assessed (Timed Up and Go, Functional Gait Assessment, Walk Across test). Tab S4: Secondary outcomes, questionnaire measures (New Freezing of Gait questionnaire, Falls Efficiency Scale, Activities-specific Balance Confidence Scale, Parkinson’s Disease Questionnaire 39). Tab S5: Secondary outcome, Patient Global Impression of Change. [file 13063_2021_5832_MOESM1_ESM.xls]

## Sheet: PCOQ PD
Patient	Group	usual_pain	usual_fatigue	usual_distress	usual_interference	usual_tremor	usual_stiffness	usual_slowness	usual_walk_probls	usual_think_probs	usual_sleep_probs	desired_pain	desired_fatigue	desired_distress	desired_interference	desired_tremor	desired_stiffness	desired_slowness	desired_walk_probls	desired_think_probs	desired_sleep_probs	success_pain	success_fatigue	success_distress	success_interference	success_tremor	success_stiffness	success_slowness	success_walk_probls	success_think_probs	success_sleep_probs	expect_pain	expect_fatigue	expect_distress	expect_interference	expect_tremor	expect_stiffness	expect_slowness	expect_walk_probls	expect_think_probs	expect_sleep_probs
VA002	Real	0.1	0.9	0	1	0	5.6	5.8	4.5	0.3	0	0	0	0	0	0	0	0	0	0	0	0	0	0	0.9	0	2.3	2.4	0.7	0.7	0	0	0	0	1.4	0	4.8	5	3.2	0.1	0
VA004	Real	0.35	3.7	0.5	0.95	2.1	2.5	4	1.5	2.4	2.4	0.5	0.45	0.4	0.4	0.3	0.5	1.9	0.8	0.5	0.4	0.3	1.7	0.2	0.2	0.8	0.2	1.5	0.4	0.2	0.1	0.2	0.9	0.4	0.3	0.6	0.2	2.8	0.4	1.4	0.9
VA012	Real	9.9	8.8	6.5	9.4	3.5	8.1	8.8	6.5	5.6	7.7	0.4	1.3	1.5	1.5	2	0.3	0.1	0.1	0.1	0.2	1.5	1.2	1	0.8	0.7	0.9	0.8	0.4	0.4	0.5	0.7	0.6	0.8	0.8	0.9	0.5	0.4	0.5	0.6	0.5
VA013	Real	2.3	2.5	2.6	7.5	2.1	5.5	7.9	9.6	5.3	8.8	0.1	0.1	0.1	0.1	0.1	0.1	0.1	0.1	0.1	0.1	1.1	1.7	1.4	2.25	0.25	2.2	1.9	1.6	1.55	1.5	1.95	2	2	4.9	1.75	3.5	4.4	3.4	4.75	4.9
VA015	Real	1.1	3.5	0.9	1.2	1	1.2	4	0.6	1.1	1.1	0.5	0.4	0.5	0.5	0.5	0.2	0.4	0.6	0.5	0.5	1.8	1.6	0.6	1.4	1.4	1.3	1.3	1.5	1.1	1	1.8	1.7	1.8	1.7	1.9	1.9	2	1.8	2.1	2
VA017	Real	3.2	5.2	0.7	0.6	3.5	5	4.5	1.9	1.8	2.8	0.1	0	0.2	0.1	0.1	0.1	0.1	0.1	0.1	0.2	0.6	0.7	0.7	0.7	3	2.9	0.3	0.2	2	2	0.5	0.9	0.5	0.3	2.9	2.6	0.7	0.6	2.3	2.2
VA020	Real	1.2	4	3.1	1.7	1.9	3.7	3.9	5.7	2.6	3	0.5	0.6	0.7	0.4	0.7	1.2	1.6	3.2	2.2	2.5	0.5	0.5	0.5	1.4	0.4	0.4	1.1	0.3	1.2	1.1	0.8	0.8	0.8	1	0.6	1.4	1.1	0.9	1	1.1
VA021	Real	3.3	0.9	0.3	0.1	0.1	0.1	3.5	6.9	5.3	0.2	0.1	0.1	0.1	0	0	0	7.8	0.2	0.1	0.2	0.1	0.1	0.1	0	0.1	0.1	0.1	0.1	0.1	0.1	1.56786	1.57143	1.28571	1.63571	1.025	2.00714	2.20714	1.32857	1.46071	1.46429
VA024	Real	3.2	4.9	6.1	2.1	1.9	4.6	7	7.1	7.3	2.2	0.9	1	1.2	1.4	1.4	1.5	1.5	1.5	1.5	1.5	2.9	3.1	2.4	2.6	2.8	2.1	2.5	1.6	1.9	2.3	0.9	1.1	1.6	2	2.2	2.4	2.7	2.6	1.3	1.4
VA025	Real	5.8	7.7	2.3	5.5	5.5	8.3	8.9	8.6	7.4	5.4	0.3	0.2	1.3	0.3	0.2	0.5	0.4	0.5	0.6	0.6	3.5	2.6	3.2	3.2	2.9	1.6	0.8	1.5	2	2.2	1	0.8	1	2.5	1.5	0.9	0.6	0.6	1.3	1
VA028	Real	3.2	3.8	0.1	1.6	0.1	5.8	5.6	4.2	0.1	8.2	0.3	0.3	0.1	1.8	0.2	2.4	2.5	0.2	0.1	4.2	5.3	2.6	0.2	0.6	0.1	3.8	3.5	0.2	0.2	4.8	4.6	4.5	0.1	0.1	0.1	3.5	3.3	0.1	0.2	4.5
VA029	Real	0.9	5.8	0.9	1.9	3.4	3.7	3.2	4.7	3.2	4.7	0.8	0.3	0.6	0.8	0.5	0	0.1	0.1	0.4	0.1	0.1	0.2	0	0.1	0.1	0.1	0.1	0.1	0	0	0.1	0.1	0	0.1	0.1	0.1	0.1	0	0.1	0.1
VA030	Real	0.7	5.9	1.4	3	0.8	1.7	1	2.1	0.3	1.4	0.1	0.2	0.2	0.3	0.2	0.2	0.2	0.2	0.1	0.2	0.2	0.2	1.3	0.2	0.1	0.2	0.2	0.1	0.2	0.2	0.3	0.6	0.6	0.2	0.2	0.2	0.3	0.3	0.4	0.2
VA031	Real	0.5	1.4	0.9	1	0.6	1.8	1.9	2.5	1.7	2	1.3	2.2	1	1	1.3	2.1	1.7	1.9	0.7	1.5	1.7	1.3	1.6	1.5	1.7	2.2	2.5	1.6	1	1.2	1.7	1.7	2.1	1.6	1.1	1.2	1.4	1.7	0.9	1.2
VA001	Sham	0.7	0.7	0.5	0.4	2	1.7	0.9	1	1.2	1.9	0.2	0.3	0.3	0.3	0.3	0.3	0.3	0.3	0.3	0.3	0.5	0.6	0.8	1.1	0.7	0.8	0.9	0.5	0.7	0.5	0.3	0.3	0.3	0.4	0.4	0.4	0.5	0.5	0.5	0.5
VA005	Sham	3.5	5.9	2.5	5.3	1.3	3.3	2.6	1.9	2.2	2.1	0.3	0.5	1.6	0.3	0.2	0.4	0.5	0.4	0.5	0.4	1.5	1.6	1.6	1.7	1.1	0.9	0.8	0.7	0.2	1	1.7	3.2	2.2	1.6	1.6	1.9	2.1	0.5	1	1
VA006	Sham	10.4	8.9	0.3	3.4	0.1	4.2	0.2	7.1	5.4	0.1	0.2	0.2	0.2	0.1	0.1	0.3	0.2	0.2	0.3	0.2	0.7	0.7	0.9	0.6	0.1	0.4	0.3	0.1	1	0.2	0.3	0.2	0.3	0.4	0.2	0.3	0.4	0.3	0.2	0.1
VA007	Sham	0.8	8.8	4.9	5.1	0	6.6	6.3	6.2	3.6	2	0	0	0	0	0	0	0	0	0	0	0.6	0.9	1	0.35	0.2	1.7	1.8	0.8	1.3	1.8	0.6	4.6	2.7	2.8	0.1	2.9	3	0.2	0.2	0.5
VA008	Sham	2.7	2.5	5.5	1.8	6.7	4.7	2.7	0.8	3.4	1.4	0.2	0.5	0.4	0.1	0.4	0.1	0.3	0.1	0.2	0.3	0.2	0.3	0.3	0.1	0.1	0.1	0.3	0.3	0.1	0.3	0.4	0.4	0.3	0.3	0.3	0.2	0.2	0.3	0.1	0.2
VA011	Sham	2.1	1.1	0.6	2.3	1.3	4.9	4.8	3.1	3.4	1.8	1	2.4	0.5	0.3	1.5	0.5	1.5	1.8	0.9	1.2	0.7	0.9	0.8	1.1	1	1.1	1.4	1.5	0.5	1	1.4	1.9	2	1.2	1.5	1	1.7	1	1	1.2
VA014	Sham	1.3	1.9	0.8	1.4	2.5	2.6	2.4	2.4	0.8	0.7	0.3	0.2	0.3	0.4	0.3	0.3	0.4	0.2	0.4	0.3	1.1	1	1	1	0.9	1	1.1	1.1	1.1	1	1	0.8	1.1	1.1	1	1.2	1.3	1.1	0.5	0.3
VA016	Sham	0.3	2.2	2.1	1.8	0.4	2.4	2	0.5	0.6	2	0.3	0.4	0.4	0.3	0.2	0.5	0.4	0.4	0.4	0.3	1.5	1.4	1.5	1.7	1.5	1.6	1.5	1.3	0.2	1.2	0.816667	2.13333	1.34167	1.14167	0.775	0.908333	1.15833	0.691667	0.841667	1.19167
VA018	Sham	0.9	3.5	3.4	2	5	5.1	3	3	1.6	4.6	0.2	0.3	0.2	0.2	0.3	0.1	0.1	0.2	0.2	0.2	0.2	1.3	0.2	0.2	0.3	0.2	0.2	0	0.2	0.2	2.3	2.1	0.2	0.2	0.1	0.2	0.3	0.2	2.3	2.3
VA023	Sham	0.4	4.9	2.5	0.5	2	2.2	4.5	2.2	3.2	0.5	0.3	1	0.5	0.4	0.5	0.5	1.1	1	1	0.3	0.3	0.8	0.3	0.3	1.3	0.3	0.2	0.7	0.4	0.2	0.3	0.5	0.3	0.2	0.7	0.2	0.2	0.7	0.3	0.3
VA026	Sham	0.6	0.9	0	0	0.2	1.4	1.4	1.1	1.1	1.5	0	0	0	0	0	0	0	0	0	0	0.2	0.2	0	0	0	0.1	0.1	0.1	0	0.1	0.1	0.1	0	0	0.1	0.1	0.1	0.1	0.1	0.1
VA027	Sham	0.1	7.6	3	2.2	2.3	0.1	4.8	0	4.1	7.3	0	0	0	0	0	0.1	0	0	0	0	0.1	4.3	0.1	3.3	2.5	0.2	3.1	0.1	3.8	4.5	0	7	3.1	3.2	2.7	0.2	3.6	0.2	3.9	7.8
VA032	Sham	1.2	1.3	4.1	0.4	0.5	3	5.3	1.8	2.9	1.1	0.7	4	4.2	1.9	0.6	0	0	2.2	0	0	1.5	3.6	2.2	0.6	0.4	2	2.9	1.5	2	0	1.4	4.5	3.6	2.3	0.6	2.3	0.5	3.2	0	0

## Sheet: Primary outcomes
Sub_ID	Group	Berg Balance Scale, pre	Berg Balance Scale, 1d post	Limits of Stability test, reaction time for forward stepping, pre	Limits of Stability test, reaction time for forward stepping, 1d post	Limits of Stability test, reaction time for backward stepping, pre	Limits of Stability test, reaction time for backward stepping, 1d post	Limits of Stability test, maximum velocity for forward stepping, pre	Limits of Stability test, maximum velocity for forward stepping, 1d post	Limits of Stability test, maximum velocity for backward stepping, pre	Limits of Stability test, maximum velocity for backward stepping, 1d post	Limits of Stability test, maximum extension for forward stepping, pre	Limits of Stability test, maximum extension for forward stepping, 1d post	Limits of Stability test, maximum extension for backward stepping, pre	Limits of Stability test, maximum extension for backward stepping, 1d post	Sensory Organisation Test Composite score, pre	Sensory Organisation Test Composite score, 1d post	Sensory Organisation Test Centre of Gravity in forward-backward plane, pre	Sensory Organisation Test Centre of Gravity in forward-backward plane, 1d post	Motor Control test composite latency, pre	Motor Control test composite latency, 1d post
VA001	Sham	56	56	1.3	1.19	1.57	1.08	3.2	3.8	2.3	3.5	102	91	81	91	55.1	60	-0.794444	-0.983333	134	132
VA002	Real	55	55	0.7	0.63	1.15	0.73	2.1	3.2	1.2	2.4	87	85	83	87	90	91	-1.54444	-1.51667	134	135
VA004	Real	48	52	0.98	0.65	1.01	0.98	2.9	3.2	1.92	3	71	77	56.43	47	61	74	-0.972222	-0.555556	134	140
VA005	Sham	56	56	1.2	0.86	0.72	0.99	2.7	3.1	2.1	3.1	85	82	75	66	76	80	-0.4	-0.633333	125	121
VA006	Sham	38	37	1.08	1.21	1.04	1.21	1	1	0.2	1.1	33	46	7	48	60	35	1.26667	2.06667	134	149
VA007	Sham	53	51	1.06	1.05	1.59	1.41	1.17	1.7	1.2	1.6	83	82	48	64	57	64	-1.76667	-2.23889	57	120
VA008	Sham	55	55	0.76	0.92	1.04	0.97	1.9	2.1	1.5	1.7	56	71	75	72	67	67	1.31111	2.50556	129	133
VA010	Real	51	54	0.88	1.28	0.77	0.62	2.5	3.5	1.9	2.4	85	87	84	57	60	71	-0.305556	-0.0444444	119	116
VA011	Sham	53	48	0.82	1.05	1.91	0.52	3	2.8	2.9	2.3	63	55	51	46	73	75	0.894444	0.0611111	150	146
VA012	Real	43	43	0.5	0.55	0.58	0.63	1.8	2.2	1.8	2.5	34	38	22	42	81	64	1.96111	1.33889	108	154
VA013	Real	50	54	1.3	1.59	1.01	0.82	2.5	1.6	1.92	1.8	94	87	56.43	50.73	69	67	0.344444	0.683333	132	130
VA014	Sham	56	56	0.83	0.76	0.76	0.36	3.3	3.9	2.1	2.1	62	55	51	43	77	79	0.427778	0.0222222	129	134
VA015	Real	55	56	1.44	0.99	1.21	0.73	1.5	1.9	1.8	2.2	55	63	70	70	56	57	0.622222	0.872222	152	135
VA016	Sham	56	56	1.09	1.35	1.12	1.11	1.3	1.5	1.9	1.3	77	86	74	72	73	76	-0.272222	-0.0944444	150	142
VA017	Real	55	56	1.07	1.07	0.78	0.75	1.5	1.5	2.3	2.3	64	64	87	87	56	74	-1.93333	-1.85556	145	141
VA018	Sham	51	53	1.57	0.85	0.95	0.78	2.4	2.8	2.2	2.4	89	64	82	72	64	63	2.05556	1.11111	128	133
VA020	Real	50	49	1.55	1.15	1.2	1.34	1.1	1.9	2.7	1.3	44	55	67	48	74	77	1.98889	2.34444	144	134
VA021	Real	52	49	0.72	1.09	1.05	1.28	2.6	3.5	2.4	2	66	62	48	50	47	58	-0.816667	-0.827778	140	141
VA022	Real	49	51	0.92	1.11	1.01	0.82	0.6	0.9	0.1	0.2	16	32	10	5	44	60	-1.83889	-1.8	122	126
VA023	Sham	53	47	1.34	1.53	1.29	0.79	1.8	1.5	1.1	0.9	71	71	42	40	77	77	-0.338889	0.477778	124	121
VA024	Real	56	53	0.69	1.12	0.67	0.73	3.7	3.7	3.4	0.6	60	73	73	73	58	59	0.55	0.944444	125	135
VA025	Real	53	53	0.88	0.69	0.74	0.67	1.8	2.9	2.1	3.3	70	76	67	87	66	83	-2.04444	-2.22778	134	125
VA026	Sham	54	56	0.91	1.44	0.67	1.13	3	2.8	1.8	1.3	74	79	63	49	85	88	1.58889	2.20556	136	142
VA027	Sham	56	56	1.06	0.78	0.99	1.09	3.6	1.9	2.2	2.1	96	102	89	68	76	85	0.777778	1.30556	131	130
VA028	Real	54	51	0.51	0.61	0.91	0.51	2	3.9	1.3	2.1	70	79	66	55	76	70	2.47222	0.861111	142	148
VA029	Real	35	32	1.37	1	1.01	0.82	0.8	1.9	0.3	1.8	40	61	15	5	41	38	-0.122222	0.255556	130	135
VA030	Real	54	56	0.71	0.94	0.46	0.76	4	4.6	3.2	1.6	91	88	70	50	75	76	1.37222	0.116667	126	125
VA031	Real	54	56	0.78	1.21	1.39	1	3.1	3	1.4	1.2	74	60	31	36	73	78	1.46111	0.622222	145	142
VA032	Sham	51	52	1.29	1.82	1.18	0.96	2.1	2.8	1.4	0.7	38	35	20	34	47	70.8	0.15	61	160	111

## Sheet: Secondary outcomes PT
Sub_ID	Group	Timed up and go, pre	Timed up and go, 1d post	Functional Gait Assessment, pre	Functional Gait Assessment, 1d post	Walk across mean step length, pre	Walk across mean step length, 1d post	Walk across mean step speed, pre	Walk across mean step speed, 1d post
VA001	Sham	8.36	8.705	24	24	55.1	43.7	75.8	58.1
VA002	Real	6.57	6.31	27	28	56	114	69.9	116.1
VA004	Real	8.47	8.4	29	28	46.4	87.1	59.1	96
VA005	Sham	8.22	6.94	28	29	55.6	101.5	75.1	110.5
VA006	Sham	15.41	12.5	10	12	22	34.6	26.9	35
VA007	Sham	11.64	11.57	22	24	39.2	44.3	43	53.1
VA008	Sham	9.02	8.015	23	24	31	43.9	40	50.3
VA010	Real	27	8.5	9.125	25	51.9	11.2	59.7	59.8
VA011	Sham	9.21	9.03	23	25	67.3	24.3	96.5	38.2
VA012	Real	13.7	13.7	15	15	40.6	16.7	44.4	50.5
VA013	Real	6.78	8.56	25	25	62.1	16	66.4	64.7
VA014	Sham	7.39	6.88	27	29	54.2	20.5	63.4	63.1
VA015	Real	8.89	9.05	27	24	68.2	14	69.3	62.2
VA016	Sham	6.92	6.33	26	28	87	20	80.3	67.6
VA017	Real	13.33	7.55	22	23	49.5	53.3	73.7	77.2
VA018	Sham	9.01	7.89	25	24	65.5	99	94.2	100
VA020	Real	12.6	12.575	20	19	39.5	36.9	59.2	59.6
VA021	Real	16.19	14.675	21	19	12.9	15.9	24.5	25.9
VA022	Real	13.94	10.405	19	23	27.7	40.3	27.7	65.5
VA023	Sham	11.905	14.28	22	20	55	40.1	39.4	54.1
VA024	Real	8.01	8.835	26	23	60.7	77.4	77.5	66.7
VA025	Real	11.32	9.775	21	21	29.8	38.8	21.3	36.5
VA026	Sham	9.12	9.605	26	29	78.7	58.3	48.4	58.5
VA027	Sham	6.42	6.1	26	29	40.7	74.3	90.7	92.4
VA028	Real	8.015	7.06	23	25	57.8	40.4	48.2	45.2
VA029	Real	11.365	12.795	18	17	32.3	34.7	32.4	11.6
VA030	Real	10.81	10.2	26	27	35.5	50.9	45.2	37.1
VA031	Real	9.21	8.405	22	27	52.8	28.3	32	16.5
VA032	Sham	15.69	17.16	17	15	25.9	19.8	14.4	24

## Sheet: Secondary outcomes questionnair
Sub_ID	Group	New Freezing of Gait, pre	New Freezing of Gait, 1 day post	New Freezing of Gait, 1 month post	New Freezing of Gait, 1 week post	New Freezing of Gait, 3 months post	Falls Efficiency Scale, pre	Falls Efficiency Scale, 1 day post	Falls Efficiency Scale, 1 week post	Falls Efficiency Scale, 1 month post	Falls Efficiency Scale, 3 months post	Activities-specific Balance Confidence Scale, pre	Activities-specific Balance Confidence Scale, 1 day post	Activities-specific Balance Confidence Scale, 1 week post	Activities-specific Balance Confidence Scale, 1 month post	Activities-specific Balance Confidence Scale, 3 months post	Parkinson&apos;s Disease Questionnaire 39 mobility, pre	Parkinson&apos;s Disease Questionnaire 39 mobility, 1 day post	Parkinson&apos;s Disease Questionnaire 39 mobility, 1 week post	Parkinson&apos;s Disease Questionnaire 39 mobility, 1 month post	Parkinson&apos;s Disease Questionnaire 39 mobility, 3 months post	Parkinson&apos;s Disease Questionnaire 39 activities of daily living, pre	Parkinson&apos;s Disease Questionnaire 39 activities of daily living, 1 day post	Parkinson&apos;s Disease Questionnaire 39 activities of daily living, 1 week post	Parkinson&apos;s Disease Questionnaire 39 activities of daily living, 1 month post	Parkinson&apos;s Disease Questionnaire 39 activities of daily living, 3 months post	Parkinson&apos;s Disease Questionnaire 39 total, pre	Parkinson&apos;s Disease Questionnaire 39 total, 1 day post	Parkinson&apos;s Disease Questionnaire 39 total, 1 week post	Parkinson&apos;s Disease Questionnaire 39 total, 1 month post	Parkinson&apos;s Disease Questionnaire 39 total, 3 months post
VA001	Sham	6	0	0	0	8.6	13	11	11	10	18.8	88.8	90.62	91.88	93.13	75.3	12.5	2.5	0	2.5	25.9	25	12.5	16.6667	25	31.4	19.2	14.1026	12.8205	15.3846	24.8
VA002	Real	0	0	0	0	0	10	10	10	10	13	86.9	91.88	95.63	95	91.875	10	7.5	10	10	7.5	12.5	4.16667	0	0	8.333	9	5.76923	4.48718	3.84615	4.48717
VA004	Real	0	0	0	0	0	14	12	11	10	12	96.3	91.25	97.5	96.25	99.375	7.5	7.5	20	5	15	58.3	25	25	16.6667	33.333	20.5	17.9487	15.3846	12.8205	20.5
VA005	Sham	0	0	0	0	0	16	12	15	16	11	77.81	88.44	88.75	88.13	91.875	40	27.5	27.5	25	37.5	25	25	25	29.1667	33.333	30.7692	24.359	25	27.5641	30.7692
VA006	Sham	7.33	0	17	21	20	34	14	42	40	34	56.3	63.75	18.125	37.5	31.6	52.5	30	60	62.5	57.5	29.1667	41.6667	66.6667	66.6667	45.833	25.641	26.3	40.3846	42.3077	39.1026
VA007	Sham	23	18	23	18	21	30	31	24	22	17	72.2	46.875	73.13	81.88	72.5	22.5	22.5	30	30	15	29.1667	20.8333	25	25	25	28.2051	41.0256	28.8462	30.7692	19.2308
VA008	Sham	0	4	0	0	0	19	18	20	18	18	69.7	76.88	75	73.75	73.75	32.5	27.5	25	20	17.5	45.8333	45.8333	45.833	33.3333	33.333	30.7	33.3333	28.8462	25	28.8462
VA010	Real	0	0	0	0	0	14	12	41	14	18	86.25	91.25	89.38	88.13	75.9375	20	15	20	22.5	22.5	25	16.6667	25	25	33.333	16.6	11.5385	21.1538	16.67	20.5
VA011	Sham	12	14	13	0	0	22	44	29	23	21	81.3	66.25	78.75	74.375	77.5	27.5	40	42.5	37.5	27.5	41.6667	54.17	45.833	33.33	54.167	29.4872	37.1795	38.4615	36.5385	32.0513
VA012	Real	13	15	21	22	24	22.3	44	31	68	35	22.8	23.125	41.875	60.625	31.875	90	80	72.5	75	60	70.8333	70.83	54.1667	70.8333	75	59.6154	65.3846	59.6154	64.7436	50.641
VA013	Real	24	26	26	26	7.3	47	54	56	60	74	41.9	26.88	36.875	34.375	22.5	55	65	85	75	82.5	54.1667	75	70.8333	75	70.8333	50.641	55.7692	64.1026	60.2564	62.8205
VA014	Sham	7	12	8	10	11	21	25	26	19	20	84.4	85	87.5	88.75	86.25	20	25	35	22.5	22.5	33.3333	37.5	45.8333	37.5	37.5	23.7179	30.7692	32.6923	25.641	26.9
VA015	Real	7	7	2	8.6	7.4	10	14	24.7	20	27	90.6	77.81	72.2	86.25	63.9	0	15	36.3	0	39.5	20.8333	41.6667	31.8	16.6667	38.1	14.1026	26.2821	29.1	15.3846	32.5
VA016	Sham	0	10	8	11	9	11	26	52	24	27	75.625	52.5	33.125	49.375	51.875	15	45	40	57.5	45	12.5	37.5	37.5	41.6667	45.8333	20.5128	39.1026	39.1026	42.3077	33.3333
VA017	Real	7.2	0	0	0	0	17	17	14	10	10.5	83.13	76.56	91.25	94.375	90.625	25	10	20	7.5	7.5	8.33333	4.16667	8.33333	8.33333	4.16667	19.87	18.5897	22.4359	7.69231	14.7436
VA018	Sham	14	11	4	16	13	10	10	10	10	18.8	81.25	76.875	76.25	81.25	80	25	12.5	22.5	15	12.5	4.16667	4.16667	8.33333	4.16667	8.33333	16.6667	5.76923	17.3077	8.97436	12.1795
VA020	Real	13	21	20	19	18	16	9	29	29	26	84.875	69.375	68.125	59.375	66.25	25	35	52.5	52.5	42.5	20.8333	25	50	54.1667	33.3333	19.2308	21.1538	37.1795	40.3846	28.2051
VA021	Real	0	0	9.8	0	0	22.3	14	16	28.7	10	71.08	85	87.1875	72.8	15	15	5	17.5	33.5	42.5	20.8333	16.6667	25	34.9	37.5	12.8205	8.97436	17.3077	29.7	28.8462
VA022	Real	10	5	9.8	12	0	44	71	39	28.7	48	53.13	64.0625	55.9375	72.8	48.75	50	57.5	57.5	33.5	67.5	70.8333	70.8333	62.5	34.9	75	51.9231	56.4103	50.641	29.7	57.6923
VA023	Sham	9	7	12	10	11	12	26	17	17	18	62.81	63.125	47.5	50.3125	69.6875	25	22.5	25	30	27.5	12.5	29.1667	25	20.8333	16.6667	15.3846	17.9487	17.9487	18.5897	17.3077
VA024	Real	6	6	13	10	12	16	23	27	61	37	65.63	55	54.375	48.125	48.125	30	37.5	42.5	47.5	55	29.1667	33.3333	31.8	45.8333	41.6667	37.8205	32.6923	29.1	48.0769	51.2821
VA025	Real	15	15	25	21	24	48	33	38	39	47	57.5	42.5	46.25	46.25	31.625	72.5	77.5	80	85	85	33.3333	37.5	45.8333	37.5	50	52.5641	55.1282	57.0513	56.4103	61.5385
VA026	Sham	5	0	14	8	10	11	11	13	14	12	96.875	88.125	97.5	92.5	95	2.5	2.5	2.5	5	2.5	20.8333	29.1667	37.5	25	37.5	10.2564	12.1795	13.4615	12.17	18.5897
VA027	Sham	4	0	0	0	0	10	10	10	10	10	98.13	96.875	98.75	98.75	98.75	22.5	10	20	10	20	8.33333	12.5	8.33333	12.5	8.33333	17.9487	12.1795	14.7436	16.6667	14.7436
VA028	Real	4	0	11	10	7	22	19	12	15	16	85	93.4375	89.6875	87.8125	94.6	20	10	7.5	7.5	2.5	16.6667	12.5	12.5	20.8333	20.8333	19.8718	14.7436	12.8205	14.1026	11.5385
VA029	Real	10	12	10	9	10	20	23	23	21	24	50.31	60.625	47.5	67.5	66.875	45	37.5	37.5	32.5	55	41.6667	37.5	41.6667	62.5	66.6667	33.3333	35.2564	25.641	28.2051	36.5385
VA030	Real	13	5	9.8	8.6	3	21	22	24.7	28.7	13	78.75	85	72.2	72.8	90.625	17.5	10	36.3	33.5	20	4.16667	12.5	31.8	34.9	0	15.3846	11.5385	29.1	29.7	12.8205
VA031	Real	0	0	0	0	5	16	14	13	17	22	75	89.375	90.625	81.875	85	12.5	7.5	10	15	27.5	25	12.5	16.6667	20.8333	20.8333	20.5	9.61538	14.1026	17.3077	25
VA032	Sham	8	8	17	14	8.6	21	13	17	14	18.8	74.375	48.125	44.375	47.14	75.3	30	27.5	30	27.5	25.9	41.6667	29.1667	29.2	29.1667	31.4	25.64	23.0769	24.4	22.4359	24.8

## Sheet: PGIC
Patient	Group	PGIC1_o	PGIC1_f	PGIC1_w	PGIC1_b	PGIC2_o	PGIC2_f	PGIC2_w	PGIC2_b	PGIC3_o	PGIC3_f	PGIC3_w	PGIC3_b	PGIC4_o	PGIC4_f	PGIC4_w	PGIC4_b
VA001	Sham	1	1	1	1	1	1	1	1	1	1	1	1	2.63636	1.90909	2.72727	2.81818
VA002	Real	1	1	3	2	1	1	1	1	1	1	1	1	1	1	1	1
VA004	Real	1	1	1	1	1	1	1	1	1	1	1	1	2	1	1	2
VA005	Sham	1	1	3	3	3	1	3	3	3	1	2	3	2	1	2	4
VA006	Sham	2	5	5	2	2	5	3	1	2	2	2	2	1	3	1	1
VA007	Sham	6	4	4	4	3	1	1	4	2	2	2	3	6	3	6	5
VA008	Sham	4	3	4	5	2	2	3	3	3	1	2	4	3	1	3	3
VA010	Real	1	1	1	3	1	1	1	1	1	1	1	1	1.46667	1.53333	1.46667	1.6
VA011	Sham	2	3	2	2	2	2	1	3	2	3	2	1	2	3	2	2
VA012	Real	4	4	5	4	2	2	2	3	1	3	1	3	1	2	2	3
VA013	Real	1	1	1	1	1	1	1	1	1	1	1	1	1	1	1	1
VA014	Sham	2	2	2	2	1	1	1	1	1	1	1	1	1	1	1	1
VA015	Real	1	1	1	1	1.5	1.3	1.3	1.5	2	2	2	2	1.46667	1.53333	1.46667	1.6
VA016	Sham	2	2	2	2	2	2	3	1	2	2	2	2	5	2	5	5
VA017	Real	1	1	1	1	1	1	1	1	1	1	2	1	1	1	1	2
VA018	Sham	4	5	4	4	4	4	4	4	4	3	4	3	5	4	6	4
VA020	Real	6	6	6	5	2	1	2	2	2	1	2	2	1	1	1	1
VA021	Real	1	1	1	1	1	1	1	1	1.38462	1.76923	1.53846	1.61538	2	1	2	2
VA022	Real	2	2	2	2	3	1	2	3	1.38462	1.76923	1.53846	1.61538	2	2	2	2
VA023	Sham	3	2	4	3	3	2	4	4	3	2	3	3	2	1	2	4
VA024	Real	1	1	1	1	1	1	1	1	1	1	1	1	1	1	1	1
VA025	Real	2	2	1	2	1	1	1	2	2	2	2	2	2	2	1	1
VA026	Sham	1	1	1	1	1	1	1	1	1	1	1	1	1	1	1	1
VA027	Sham	1	1	1	1	1	1	1	2	2	2	2	2	1	1	1	1
VA028	Real	2	7	3	2	2	5	2	1	3	7	3	3	2	5	2	2
VA029	Real	2	2	2	2	2	1	1	1	1	1	1	1	1	1	2	1
VA030	Real	1	1	1	1	1.5	1.3	1.3	1.5	1.38462	1.76923	1.53846	1.61538	1	1	1	1
VA031	Real	1	1	1	1	3	1	2	2	1	1	2	2	2	2	2	3
VA032	Sham	2	2	3	1	2	3	2	1	2	1	3	2	2.63636	1.90909	2.72727	2.81818
